# Supplementary material for: A multi-gene expression profile panel for predicting liver metastasis: An algorithmic approach
Source: PLoS One. 2018 Nov 1;13(11):e0206400. doi: 10.1371/journal.pone.0206400 (PMC6211708; doi:10.1371/journal.pone.0206400)
Supplement: S1 Table — (XLSX) [file pone.0206400.s001.xlsx]

## Sheet: Sheet1
	CXCL12	CXCR4	CDH1	CTNNB1	CLDN4	VEGFA	MMP9	TP53	OPN	TGFBR2	HIF1A	CK7	CDKN2A	MUC16	CD44v6
1	0.011993	6.95636	19.0053	0.0714627	60.3382	0.0314674	1.21279	2.49666	1.00463	0.105112	0.322343	0.0389203	2.0782	5.1337	35.5884
2	0.251448	11.6992	339.751	1.69741	102.182	0.870551	29.0071	171.255	16.4119	0.134904	0.766664	0.347881	2.03261	128.89	2407.52
3	0.00281692	29.0071	1.20442	0.00880985	21.4812	0.0457527	7.45565	2.15846	2.19843	0.00170029	0.0741539	0.129109	2.69416	7.1602	352.953
4	0.0901414	15.5445	2.40883	0.0537845	27.1899	0.61132	1.25556	1.11729	2.58102	0.0102374	0.431271	0.202594	3.53713	59.3016	827.912
5	0.334096	11.1451	1.45229	0.354371	1.09051	0.420448	2.49378	10.7034	3.59736	0.0514744	0.391387	0.212667	1.62826	81.0084	218.779
6	0.00980908	22.6013	4.55779	0.100365	37.1425	0.00282017	3.11306	3.27161	5.26585	0.000541782	0.0397381	0.177595	4.81413	3.03143	345.69
7	0.0483056	14.9113	13.6264	0.0519524	6.00016	0.214641	45.517	172.446	15.3128	0.059954	0.075712	0.265478	14.7571	159.786	546.218
8	0.0264302	10.471	9.90621	0.281915	58.6883	0.0432847	49.1232	464.65	4.1315	0.0206173	0.440333	0.112396	5.78908	670.921	649.566
9	0.00291626	2.84481	54.1291	0.212176	137.663	0.619854	0.129259	2.54912	4.59323	0.00398833	0.117984	0.199805	1.00231	1.48452	26.5996
10	0.393133	2.42559	3.20058	0.000864009	1.84676	0.00283979	6.01404	28.443	1.94082	0.0409498	0.00702477	0.365177	3.76678	18.507	27.9221
11	0.179629	2.6543	5.93124	0.0439904	68.3562	0.203063	19.1375	38.0546	25.223	0.0024213	0.252905	0.13742	30.9815	1746.2	118.056
12	0.578258	2.27309	7.20168	0.000628122	3.93128	0.0147822	7.15193	32.2226	2.4914	0.00274306	0.00514243	0.271057	3.46615	10.4107	87.0235
13	1.32715	5.34553	5.53404	0.000499694	1.38032	0.0330318	6.1404	2.37841	3.26406	0.0066152	0.00314367	0.00293315	1.52979	7.4127	149.431
14	0.881684	37.4874	2.00579	0.00383471	10.9965	0.0420243	42.7643	80.4489	4.48985	0.00276214	0.00453924	0.53465	1.39797	128	137.504
15	0.0198333	4.58949	3.91316	0.000311892	2.58035	0.0275845	8.80506	11.3924	2.09177	0.000729907	0.000808013	0.134592	1.68568	17.0299	185.25
16	0.502896	35.2203	2.78798	0.0199611	8.13984	0.0890031	73.9426	69.0706	35.4243	0.0415214	0.0794762	0.649169	56.6237	151.167	82.3293
17	0.378492	4.40253	9.43703	0.0101903	6.94031	0.0217929	36.4623	62.2499	31.7056	0.00054555	0.0100036	0.434271	10.617	65.7993	103.489
18	0.440842	3.83263	40.4574	0.0117055	7.23504	0.0401071	19.2707	22.4711	36.9286	0.000342882	0.0394636	0.211198	2.06098	85.0359	81.7606
19	0.589815	7.10253	5.61129	0.0117055	34.8962	0.140632	25.9621	164.279	63.4112	0.0987552	0.0313947	0.155681	12.758	388.023	136.555
20	0.70629	1.90308	2.8646	0.0205223	9.03172	0.0257372	10.9916	173.645	15.8528	0.0297699	0.0174173	0.0453318	12.0698	213.783	261.984
21	0.373281	5.82836	5.76905	0.0268922	3.42238	0.0423939	99.6179	132.514	238.305	0.0712977	0.0363139	0.182588	11.3399	82.1393	218.779
22	0.520631	7.38351	12.5389	0.0218433	1.79626	0.052193	43.3612	116.97	145.681	0.0179484	0.0632262	0.0542838	8.24394	89.8845	182.7
23	0.443908	7.81131	21.3821	0.0209535	25.0198	0.125869	73.4318	102.537	121.656	0.0255594	0.0159165	0.0869703	14.2544	205.074	82.3293
24	1.5245	2.26315	4.34192	0.0153388	41.2122	0.040386	289.683	1758.34	412.047	0.217638	0.104869	0.220166	39.4878	1217.75	146.356
25	0.419963	10.7414	4.31193	0.00970762	6.43081	0.0260965	250.442	380.038	176.885	0.120742	0.0682355	0.0450187	13.8646	70.5219	99.9638
26	0.0574453	6.01404	7.93557	0.407066	11.432	0.134904	2.44246	2.8481	3.35347	0.103665	0.963707	0.362654	1.5728	5.24157	116.431
27	0.350706	6.53566	15.2246	0.232183	4.67511	0.149685	2.02558	17.7531	4.91321	0.0064343	0.192999	0.336031	6.78963	21.8566	47.2857
28	0.226618	5.76905	4.98756	0.0290229	55.5225	0.598739	142.848	4.43828	2.66632	0.0960547	0.735433	0.462225	12.9159	257.781	383.567
29	0.118121	5.61129	26.692	0.235424	236.386	0.0896222	1.72708	7.06162	3.9632	0.0448111	0.190342	0.0307486	5.73374	8.81524	318.099
30	0.485766	2.45945	3.62589	0.145928	11.9493	0.175556	2.44246	31.5594	4.87927	0.0154099	0.119631	0.20829	1.3692	106.153	176.477
31	0.459563	5.84958	0.128514	0.698985	115.761	0.238159	126.969	4.62675	2.52729	0.00754638	0.0531667	0.0506486	1.11214	43.4113	5383.48
32	0.0211725	4.16505	0.0303955	0.169968	59.9214	0.0168629	5.65032	18.1261	5.64338	0.0883883	0.340722	0.440333	2.6087	5.24157	87.6288
