# Supplementary material for: A multi-gene expression profile panel for predicting liver metastasis: An algorithmic approach
Source: PLoS One. 2018 Nov 1;13(11):e0206400. doi: 10.1371/journal.pone.0206400 (PMC6211708; doi:10.1371/journal.pone.0206400)
Supplement: S2 Table — (XLSX) [file pone.0206400.s002.xlsx]

## Sheet: Sheet1
	CXCL12	CXCR4	CDH1	CTNNB1	CLDN4	VEGFA	MMP9	TP53	OPN	TGFBR2	HIF1A	CK7	CDKN2A	MUC16	CD44v6
1	28.1163	4.08877	19.0053	16.8343	2.26839	0.94082	20.182	83.4785	2.66968	0.163989	0.833161	250.732	13.3614	0.476319	5.9794
2	20.1587	13.6579	339.751	71.6718	2.51693	0.326842	37.923	746.156	28.3773	0.241763	18.0843	487.751	85.0359	0.338823	1.77378
3	4.3269	14.337	1.20442	1.81924	3.58424	0.00466686	16.7374	1.54043	4.94739	0.0723766	13.4233	35.5062	3.24901	0.301452	19.1597
4	10.3627	10.4953	2.40883	2.10429	6.87646	0.0132917	29.3441	7.07796	5.86176	0.114361	25.3984	78.7932	2.17347	0.469761	15.3482
5	4.15064	6.82896	1.45229	1.79419	3.05605	0.0204276	0.955945	7.32756	13.7053	0.00122048	7.3956	33.5909	7.3615	0.314253	6.54322
6	16.2609	9.72479	4.55779	2.53737	3.7886	0.00795825	4.61075	24.8183	59.5763	0.00347606	2.78305	59.3016	3.16017	0.381565	10.6295
7	7.32756	26.9398	13.6264	10.7282	5.70279	0.512871	22.706	5.21741	10.0329	0.0106107	17.8353	28.6408	26.9087	0.514027	78.7932
8	9.53566	2.93156	9.90621	3.39482	0.987373	0.569066	9.03172	53.1992	12.5244	0.0374645	1.9141	65.7993	5.77572	0.80107	3.73213
9	111.688	15.5805	54.1291	2.04675	10.1378	0.385998	69.3104	360.37	17.7121	0.0567855	493.418	1038.29	17.2677	0.972465	9.00047
10	2.45094	11.4849	3.20058	1.08172	2.30005	0.357661	1.34257	2.91467	3.4811	0.940609	1.01866	7.06162	3.97237	0.19751	1.85318
11	8.53466	17.7736	5.93124	3.98156	2.83028	0.017297	4.94167	6.24774	45.1504	0.00815368	24.1955	55.3304	4.22807	0.438303	4.34694
12	14.7571	4.23296	7.20168	5.95183	4.29205	0.0985273	4.06992	57.8135	34.6953	0.01665	0.53465	36.5044	7.78124	0.22264	3.94493
13	5.21741	2.62382	5.53404	3.05958	1.70724	0.422396	2.62989	11.5782	5.01866	0.567097	1.55473	4.82323	10.7423	0.171943	2.02792
14	1.97703	3.58424	1.00579	4.0935	2.73524	0.095833	1.06807	3.05958	2.47369	0.591179	8.85607	3.83706	3.09513	0.309927	3.86375
15	6.51305	13.7529	3.91316	2.31873	4.41272	0.143256	5.15153	17.188	3.04547	0.0390554	4.55252	47.5048	2.09943	0.456916	4.85678
16	7.58597	38.8991	1.78798	4.76783	17.2876	0.405189	113.378	998.303	273.741	0.310285	16.0741	227.544	103.25	1.55335	116.97
17	13.8646	1.67211	9.43703	4.80099	1.37713	0.561231	12.7728	116.431	3.42634	0.0630075	9.42614	167.73	15.2422	1.8025	1.69737
18	22.3675	7.47289	40.4574	10.5805	7.89898	0.383332	44.4774	178.94	48.0567	0.0254122	3.64689	203.657	21.4068	0.536875	13.737
19	28.1163	26.2031	5.61129	1.31342	13.5636	0.481854	35.139	47.2857	6.21893	0.297645	5.84283	1.07177	6.23332	0.205808	155.417
20	9.87194	9.07355	2.8646	3.25653	12.481	0.833161	18.9615	3.1456	10.5421	0.201894	14.8941	22.1618	1.82766	0.323088	19.5622
21	12.4955	22.0341	5.76905	4.93597	5.50853	0.0721262	40.3641	54.6949	4.10296	0.214889	379.161	250.732	8.22491	0.646176	22.1618
22	4.12197	4.89621	12.5389	4.90187	3.0773	0.360149	2.43682	41.451	10.8566	0.192331	25.223	56.1028	3.07375	0.316439	8.22491
23	11.8214	15.2598	21.3821	7.63873	4.38223	0.593231	9.03172	77.8882	4.39745	0.42681	8.43663	2.44528	14.5203	0.815038	5.81589
24	3.51453	4.44341	4.34192	4.60542	4.08877	0.46544	25.5455	26.9709	3.80176	0.293548	17.4683	3.68075	4.92458	0.360982	4.50023
25	10.5074	7.62991	4.31193	3.27918	3.12026	0.485205	5.59834	18.6788	2.51222	0.172141	10.605	3.68075	4.34694	0.5	27.6652
26	4.06522	7.02095	7.93557	1.3692	2.79271	0.557354	3.04196	16.374	3.80176	0.108945	4.21831	4	5.09824	0.279322	11.3137
27	6.69616	13.0111	15.2246	2.01857	5.70279	0.478525	5.25977	8.7746	9.16838	0.0866694	13.147	2.44528	7.26015	0.381565	4.82323
28	20.4401	15.9078	4.98756	6.55835	16.2421	0.190342	1.7593	16.1486	3.19688	0.0909783	5.22948	2.18859	4.43828	0.486327	14.6213
29	47.6146	4.47431	26.692	11.8214	10.941	0.561231	12.0838	37.8792	2.86129	0.119217	16.2985	15.1369	9.64646	0.389582	21.5557
30	6.78963	9.13666	3.62589	4.29701	7.06979	0.569066	5.63728	14.5539	2.4914	0.0866694	6.52812	4.62675	9.64646	0.376312	5.85634
